# Supplementary material for: Visible Light-Mediated Organoboron-Catalyzed Metal-Free Synthesis of Silanols from Silanes
Source: Molecules. 2023 May 13;28(10):4082. doi: 10.3390/molecules28104082 (PMC10222655; doi:10.3390/molecules28104082)
Supplement: Supplementary file 1 [file molecules-28-04082-s001.zip]

Archive with 1 entries (1 files):
- molecules-2370397-supplementary.pdf
